# Supplementary material for: Towards Predictions of Interaction Dynamics between Cereal Aphids and Their Natural Enemies: A Review
Source: Insects. 2022 May 20;13(5):479. doi: 10.3390/insects13050479 (PMC9146300; doi:10.3390/insects13050479)
Supplement: Supplementary file 1 [file insects-13-00479-s001.zip]

Archive with 1 entries (1 files):
- insects-1664752-supplementary.pdf
